# Supplementary material for: Preschool Children’s and Adults’ Expectations About Interpersonal Space
Source: Front Psychol. 2018 Dec 11;9:2479. doi: 10.3389/fpsyg.2018.02479 (PMC6298249; doi:10.3389/fpsyg.2018.02479)
Supplement: Supplementary file 1 [file Data_Sheet_1.xlsx]

## Sheet: Experiment 1
Age Group		Age in months (for children)		Gender		next	opposite	diagonal
1		42.2		1		2	3	3
1		43.2		2		1	4	3
1		44.8		1		2	4	2
1				1					excluded
1		48.24		2		4	2	2
1		48.27		1		3	4	1
1		48.28		2		1	5	2
1		49.1		2		4	2	2
1		49.14		2		0	7	1
1		49.27		2		2	3	3
1		51.2		1		1	4	3
1		51.27		2		3	3	2
1		52.28		1		5	2	1
1		53.22		1		1	4	3
1		53.26		2		2	1	5
1		55.24		2		1	2	5
1		56.23		1		0	5	3
1		56.5		1					excluded
1		57.29		2		3	2	3
1		59.13		1		3	2	3
1		59.17		1		5	3	0
1		60.23		2		2	5	1
1		60.4		1		3	4	1
1		60.29		1		1	5	2
1		61.15		1		2	2	4
1		61.17		2					excluded
1		61.26		2		2	4	2
1		62.18		1		1	6	1
1		62.2		2		2	3	3
1		62.21		2		4	4	0
1		63.7		2		5	2	1
1		64.25		2		0	8	0
1		65.21		2		4	4	0
1		65.24		1		4	2	2
1		66.19		2		5	1	2
1		66.2		2		1	3	4
1		66.6		2		2	6	0
1		66.8		1		1	0	7
1		67.17		1		1	4	3
1		69.14		2		2	6	0
1		69.21		1		1	4	3
1		72.25		2		1	4	3
1		72.5		2		0	4	4
1		73.2		1		2	4	2
1		76.3		1		3	4	1
1		77.16		2		0	8	0
1		78.1		2		2	2	4
1		78.14		2		3	4	1
1		79.27		1		5	1	2
1		79.7		1		1	1	6
1		82.12		1		0	1	7
1		83.26		1		2	2	4
2				2		1	3	4
2				2		2	2	4
2				1		2	3	3
2				1		7	0	1
2				1		4	2	2
2				2		1	2	5
2				1		2	5	1
2				2		3	0	5
2				2		2	4	2
2				2		2	6	0
2				2		2	3	3
2				2		1	1	6
2				2		2	0	6
2				2		4	2	2
2				1		6	2	0
2				1		4	2	2
2				1		3	0	5
2				1		2	2	4
2				1		0	2	6
2				1		6	0	2

## Sheet: Experiment 2
Age Group		Gender		Age in months (for children)		next	opposite	diagonal	far diagonal	far next
2		2				0	0	7	1	0
2		2				3	1	2	0	2
2		2				1	0	4	2	1
2		2				2	1	5	0	0
2		2				8	0	0	0	0
2		2				1	0	2	3	2
2		2				4	0	4	0	0
2		2				3	1	2	2	0
2		1				0	0	0	0	8
2		2				0	0	4	4	0
2		2				0	0	7	1	0
2		1				1	0	7	0	0
2		1				3	1	1	1	2
2		1				1	7	0	0	0
2		1				0	0	4	3	1
2		1				1	2	1	3	1
2		1				4	0	4	0	0
2		1				1	4	2	1	0
2		1				1	2	4	1	0
2		1				4	0	4	0	0
2		2				0	2	2	4	0
2		2				1	2	3	2	0
2		2				0	4	0	2	2
2		2				0	0	4	2	2
2		2				0	4	0	1	3
2		1				0	0	0	4	4
2		2				0	0	0	8	0
2		2				0	4	0	2	2
2		1				4	0	4	0	0
2		2				0	0	4	4	0
2		2				0	0	4	4	0
2		2				0	0	0	3	5
2		1				0	0	4	4	0
2		2				0	4	0	2	2
2		1				0	0	0	6	2
2		1				0	0	0	8	0
2		2				0	2	0	2	4
2		1				0	3	0	3	2
2		1				0	0	0	8	0
2		2				0	0	0	6	2
1		1		53.29		2	2	1	2	1
1		1		72.27		1	2	1	2	2
1		1		62.17		2	5	1	0	0
1		2		68.16		2	4	0	1	1
1		2		62.17		2	4	2	0	0
1		2		45.14		5	1	1	0	1
1		2		51.4		3	0	3	1	1
1		2		44.25		2	4	1	1	0
1		2		53.15		0	7	1	0	0
1		2		60.3		0	2	4	0	2
1		2		45.25		4	0	0	1	3
1		1		44		1	0	2	3	2
1		2		54.21		2	1	1	3	1
1		2		50.27		4	2	0	1	1
1		1		50.18		1	3	0	4	0
1		2		53.2		1	2	1	1	3
1		1		49		2	5	0	0	1
1		1		42.23		4	0	4	0	0
1		1		52.14		3	5	0	0	0
1		1		51.29		2	5	0	1	0
1		2		59.24		3	4	0	1	0
1		2		49.26		1	0	2	1	4
1		1		57.18		0	1	1	3	3
1		2		48.26		1	1	3	0	3
1		2		73.16		0	4	2	1	1
1		1		71.18		4	4	0	0	0
1		1		67.16		0	2	3	2	1
1		2		73.22		0	4	0	0	4
1		1		65.7		3	2	0	3	0
1		2		72.3		2	1	2	3	0
1		2		66.16		3	4	0	0	1
1		1		70.17		6	1	1	0	0
1		1		68.3		3	1	0	3	1
1		1		54.26		3	5	0	0	0
1		2		43.2		2	3	1	1	1
